# Supplementary material for: Assessment of Radiation Induced Therapeutic Effect and Cytotoxicity in Cancer Patients Based on Transcriptomic Profiling
Source: Int J Mol Sci. 2016 Feb 19;17(2):250. doi: 10.3390/ijms17020250 (PMC4783980; doi:10.3390/ijms17020250)
Supplement: Supplementary file 1 [file ijms-17-00250-s001.zip]

Archive with 3 entries (2 files):
- ijms-116997-Supplementary Materials/
- ijms-116997-Supplementary Materials/ijms-116997-Supplementary Table S1&S2-to be published.xlsx
- ijms-116997-Supplementary Materials/ijms-116997-Supplementary Table S3.pdf
