# Supplementary material for: Assessment of Radiation Induced Therapeutic Effect and Cytotoxicity in Cancer Patients Based on Transcriptomic Profiling
Source: Int J Mol Sci. 2016 Feb 19;17(2):250. doi: 10.3390/ijms17020250 (PMC4783980; doi:10.3390/ijms17020250)
Supplement: Supplementary file 1 [file ijms-17-00250-s001.zip › ijms-116997-Supplementary Materials/ijms-116997-Supplementary Table S1&S2-to be published.xlsx]

## Sheet: Table S1
Gene Symbol	Gene Title	p-value (Endpoints vs. Ctrl)	Fold-Change (Endpoints vs. Ctrl)
JADE2	jade family PHD finger 2	3.19244e-17	-2.10315
LINC00926	long intergenic non-protein coding RNA 926	3.77132e-17	-4.3591
FOXP1	forkhead box P1	1.39788e-16	-2.01973
SNRPN /// SNURF	small nuclear ribonucleoprotein polypeptide N /// SNRPN upstream reading frame	5.46302e-16	-2.31771
BCL11B	B-cell CLL/lymphoma 11B (zinc finger protein)	2.51433e-15	-3.7173
CEP68	centrosomal protein 68kDa	4.19403e-15	-2.27129
P2RX5	purinergic receptor P2X, ligand-gated ion channel, 5	6.53039e-15	-3.04427
C14orf64	chromosome 14 open reading frame 64	1.50716e-14	-2.84985
LCK	LCK proto-oncogene, Src family tyrosine kinase	1.7789e-14	-2.28434
IKZF3	IKAROS family zinc finger 3 (Aiolos)	2.67893e-14	-2.27046
OFD1	oral-facial-digital syndrome 1	8.96263e-14	-2.4059
RAB11FIP3	RAB11 family interacting protein 3 (class II)	9.73391e-14	-2.13662
PWAR6	Prader Willi/Angelman region RNA 6	1.71648e-13	-2.10319
TRABD2A	TraB domain containing 2A	2.05672e-13	-2.15518
BACH2	BTB and CNC homology 1, basic leucine zipper transcription factor 2	2.17404e-13	-3.92986
BCAS4	breast carcinoma amplified sequence 4	2.64612e-13	-2.09965
PAX5	paired box 5	4.06719e-13	-3.54596
ADARB1	adenosine deaminase, RNA-specific, B1	5.16862e-13	-2.0573
MLLT3	myeloid/lymphoid or mixed-lineage leukemia (trithorax homolog, Drosophila); translocate	5.57666e-13	-2.25169
AFF3	AF4/FMR2 family, member 3	5.72385e-13	-3.00073
FAIM3	Fas apoptotic inhibitory molecule 3	6.51177e-13	-2.19007
TSPO2	translocator protein 2	6.71333e-13	2.0322
BLK	BLK proto-oncogene, Src family tyrosine kinase	6.82428e-13	-2.26932
ITPR1	inositol 1,4,5-trisphosphate receptor, type 1	7.08944e-13	-2.44516
ARL10	ADP-ribosylation factor-like 10	7.57759e-13	-2.13314
NOG	noggin	8.67035e-13	-2.14289
AGMAT	agmatine ureohydrolase (agmatinase)	1.06617e-12	-2.85664
HLA-DOB	major histocompatibility complex, class II, DO beta	1.2759e-12	-2.19453
CEP68	centrosomal protein 68kDa	1.725e-12	-2.6144
CD27	CD27 molecule	1.84269e-12	-2.17709
SIDT1	SID1 transmembrane family, member 1	1.8714e-12	-2.63512
LY9	lymphocyte antigen 9	2.19796e-12	-2.02605
EBF1	early B-cell factor 1	2.23872e-12	-3.01491
SPOCK2	sparc/osteonectin, cwcv and kazal-like domains proteoglycan (testican) 2	2.39929e-12	-2.34663
RAB30	RAB30, member RAS oncogene family	2.672e-12	-3.01697
PVRIG	poliovirus receptor related immunoglobulin domain containing	2.69625e-12	-2.54406
PCSK7	proprotein convertase subtilisin/kexin type 7	2.83103e-12	-2.3705
APBA2	amyloid beta (A4) precursor protein-binding, family A, member 2	2.9073e-12	-2.2638
TTC22	tetratricopeptide repeat domain 22	3.51987e-12	-2.26617
FAIM3	Fas apoptotic inhibitory molecule 3	3.56287e-12	-3.37367
CD72	CD72 molecule	3.69344e-12	-2.34541
FCRL1	Fc receptor-like 1	3.85558e-12	-2.14209
FCRLA	Fc receptor-like A	4.18976e-12	-2.34628
RABEP2	rabaptin, RAB GTPase binding effector protein 2	4.26003e-12	-2.48358
PPP1R3E	protein phosphatase 1, regulatory subunit 3E	4.35105e-12	-2.2192
CD6	CD6 molecule	5.6706e-12	-2.17903
A2M-AS1	A2M antisense RNA 1	6.40592e-12	-3.26799
ZNF395	zinc finger protein 395	6.92193e-12	-2.16216
UBASH3A	ubiquitin associated and SH3 domain containing A	7.13274e-12	-2.65464
GPRASP1	G protein-coupled receptor associated sorting protein 1	1.03216e-11	-2.26925
VPREB3	pre-B lymphocyte 3	1.10513e-11	-2.62393
CD200	CD200 molecule	1.15192e-11	-2.33483
TNIK	TRAF2 and NCK interacting kinase	1.30292e-11	-2.17221
ADAM28	ADAM metallopeptidase domain 28	1.6124e-11	-2.15014
BCL11B	B-cell CLL/lymphoma 11B (zinc finger protein)	1.80274e-11	-3.44468
OSBPL10	oxysterol binding protein-like 10	1.82658e-11	-2.62575
KMT2A	lysine (K)-specific methyltransferase 2A	1.88553e-11	-2.18744
LOC101928620 /// POU2AF1	uncharacterized LOC101928620 /// POU class 2 associating factor 1	1.93411e-11	-4.12554
FAM129C	family with sequence similarity 129, member C	2.10835e-11	-2.22238
MS4A1	membrane-spanning 4-domains, subfamily A, member 1	2.13057e-11	-3.9104
MPHOSPH9	M-phase phosphoprotein 9	2.43924e-11	-2.36442
STRBP	spermatid perinuclear RNA binding protein	3.30353e-11	-3.24759
MS4A1	membrane-spanning 4-domains, subfamily A, member 1	3.35116e-11	-3.79285
2015-09-06	septin 6	3.51937e-11	-2.46537
LPIN1	lipin 1	3.8635e-11	-2.01298
THEM4	thioesterase superfamily member 4	4.00458e-11	-2.31704
GSPT1	G1 to S phase transition 1	4.20208e-11	-2.48888
CCR7	chemokine (C-C motif) receptor 7	4.45877e-11	-4.44412
DOCK9	dedicator of cytokinesis 9	4.55244e-11	-2.02877
SEL1L3	sel-1 suppressor of lin-12-like 3 (C. elegans)	4.69026e-11	-2.5422
AL833181	Homo sapiens mRNA; cDNA DKFZp667E155 (from clone DKFZp667E155).	4.69587e-11	-2.1294
GART	phosphoribosylglycinamide formyltransferase, phosphoribosylglycinamide synthetase, phos	4.86304e-11	-2.21503
SKAP1	src kinase associated phosphoprotein 1	5.60987e-11	-2.07489
NELL2	NEL-like 2 (chicken)	5.61551e-11	-2.68264
RPAIN	RPA interacting protein	5.87812e-11	-2.04557
BANK1	B-cell scaffold protein with ankyrin repeats 1	6.74937e-11	-2.60018
MDN1	MDN1, midasin homolog (yeast)	7.49138e-11	-2.10852
PPAPDC1B	phosphatidic acid phosphatase type 2 domain containing 1B	8.07219e-11	-2.66061
LDLRAP1	low density lipoprotein receptor adaptor protein 1	8.61469e-11	-2.18146
TMC8	transmembrane channel-like 8	8.71038e-11	-2.08053
RAB30	RAB30, member RAS oncogene family	8.88788e-11	-2.5055
PRKCQ	protein kinase C, theta	9.4441e-11	-2.10753
C5orf28	chromosome 5 open reading frame 28	1.05692e-10	-2.1413
RHOH	ras homolog family member H	1.0803e-10	-2.03222
AAK1	AP2 associated kinase 1	1.32042e-10	-2.18905
SGK223	homolog of rat pragma of Rnd2	1.32229e-10	-2.30042
EOMES	eomesodermin	1.3917e-10	-2.8283
PCED1B	PC-esterase domain containing 1B	1.70224e-10	-2.26672
UBE2I	ubiquitin-conjugating enzyme E2I	1.97784e-10	-2.01437
IGHM	immunoglobulin heavy constant mu	2.07247e-10	-5.37905
TNRC6C	trinucleotide repeat containing 6C	2.09391e-10	-2.32281
MAN1C1	mannosidase, alpha, class 1C, member 1	2.13147e-10	-2.16582
TPD52	tumor protein D52	2.19531e-10	-2.40217
ST6GAL1	ST6 beta-galactosamide alpha-2,6-sialyltranferase 1	2.23742e-10	-2.03164
KIAA0754	KIAA0754	2.36417e-10	-2.3797
FCRLA	Fc receptor-like A	2.78033e-10	-2.09888
SLC38A1	solute carrier family 38, member 1	2.89569e-10	-2.84045
BANK1	B-cell scaffold protein with ankyrin repeats 1	3.33181e-10	-2.05522
FOXO1	forkhead box O1	3.55396e-10	-2.28531
ABLIM1	actin binding LIM protein 1	3.64297e-10	-2.97666
TMEM204	transmembrane protein 204	3.78476e-10	-2.39148
IGHD	immunoglobulin heavy constant delta	3.82666e-10	-2.0058
TTC3 /// TTC3P1	tetratricopeptide repeat domain 3 /// tetratricopeptide repeat domain 3 pseudogene 1	4.00021e-10	-2.1016
DOCK9	dedicator of cytokinesis 9	4.09851e-10	-2.15935
CD81	CD81 molecule	4.34238e-10	-2.0271
TRAC /// TRAJ17 /// TRAV20 /// TRDV2	T cell receptor alpha constant /// T cell receptor alpha joining 17 /// T cell receptor	4.55807e-10	-2.30082
IKZF3	IKAROS family zinc finger 3 (Aiolos)	4.65447e-10	-2.20523
SMYD2	SET and MYND domain containing 2	6.32019e-10	-2.10346
TXLNGY	taxilin gamma pseudogene, Y-linked	6.70149e-10	-2.04724
ASNS	asparagine synthetase (glutamine-hydrolyzing)	6.79471e-10	-2.84319
STAP1	signal transducing adaptor family member 1	7.38801e-10	-2.54897
SFT2D3 /// WDR33	SFT2 domain containing 3 /// WD repeat domain 33	7.4363e-10	-2.05536
2015-09-09	septin 9	7.70039e-10	-2.00321
LRIG2	leucine-rich repeats and immunoglobulin-like domains 2	8.27291e-10	-2.38897
ANK3	ankyrin 3, node of Ranvier (ankyrin G)	9.31714e-10	-2.54746
TTC3 /// TTC3P1	tetratricopeptide repeat domain 3 /// tetratricopeptide repeat domain 3 pseudogene 1	9.4491e-10	-2.13648
CAMK4	calcium/calmodulin-dependent protein kinase IV	9.54018e-10	-2.33367
PPP1R16B	protein phosphatase 1, regulatory subunit 16B	9.67648e-10	-2.03935
TRAC	T cell receptor alpha constant	1.03246e-09	-2.04864
TCF7	transcription factor 7 (T-cell specific, HMG-box)	1.13153e-09	-2.87405
SFXN1	sideroflexin 1	1.16431e-09	-2.23198
MYC	v-myc avian myelocytomatosis viral oncogene homolog	1.22959e-09	-2.55527
NMT2	N-myristoyltransferase 2	1.25319e-09	-2.17513
STMN3	stathmin-like 3	1.25812e-09	-2.31198
PPM1K	protein phosphatase, Mg2+/Mn2+ dependent, 1K	1.29919e-09	-2.66132
TCL1A	T-cell leukemia/lymphoma 1A	1.36842e-09	-2.89508
PCNXL2	pecanex-like 2 (Drosophila)	1.45551e-09	-2.54155
BANK1	B-cell scaffold protein with ankyrin repeats 1	1.45961e-09	-2.98326
SCML4	sex comb on midleg-like 4 (Drosophila)	1.55856e-09	-2.53724
BLNK	B-cell linker	1.6807e-09	-3.10088
EVL	Enah/Vasp-like	1.73738e-09	-2.20332
LINC00954	long intergenic non-protein coding RNA 954	1.73761e-09	-2.00798
IGHM	immunoglobulin heavy constant mu	1.74212e-09	-2.40119
SIRPG	signal-regulatory protein gamma	1.90042e-09	-2.42314
SLC7A6	solute carrier family 7 (amino acid transporter light chain, y+L system), member 6	1.92975e-09	-2.06669
MS4A1	membrane-spanning 4-domains, subfamily A, member 1	2.01728e-09	-2.56745
ZNF573	zinc finger protein 573	2.06825e-09	-2.6874
ZBTB20	zinc finger and BTB domain containing 20	2.09618e-09	-2.10146
AKAP2 /// PALM2-AKAP2	A kinase (PRKA) anchor protein 2 /// PALM2-AKAP2 readthrough	2.22494e-09	-2.4123
LAT	linker for activation of T cells	2.30512e-09	-2.51227
SEL1L3	sel-1 suppressor of lin-12-like 3 (C. elegans)	2.71285e-09	-2.70117
PASK	PAS domain containing serine/threonine kinase	2.878e-09	-2.39212
TMEM63A	transmembrane protein 63A	3.06803e-09	-2.11829
CD247	CD247 molecule	3.22998e-09	-2.29587
TTC3 /// TTC3P1	tetratricopeptide repeat domain 3 /// tetratricopeptide repeat domain 3 pseudogene 1	3.2527e-09	-2.3107
RAPGEF6	Rap guanine nucleotide exchange factor (GEF) 6	3.52262e-09	-2.0933
FAM102A	family with sequence similarity 102, member A	3.57296e-09	-2.05584
PTCD3	pentatricopeptide repeat domain 3	4.06767e-09	-2.3666
CD96	CD96 molecule	5.02729e-09	-2.25023
2015-09-06	septin 6	5.0736e-09	-2.37608
AKAP1	A kinase (PRKA) anchor protein 1	5.26446e-09	-2.05185
CD3G	CD3g molecule, gamma (CD3-TCR complex)	5.36078e-09	-2.24254
SLAMF1	signaling lymphocytic activation molecule family member 1	5.8163e-09	-2.07379
ENOSF1	enolase superfamily member 1	6.01502e-09	-2.15451
TNFRSF25	tumor necrosis factor receptor superfamily, member 25	6.39513e-09	-2.20798
ZAP70	zeta-chain (TCR) associated protein kinase 70kDa	6.92095e-09	-2.03412
FOXP1	forkhead box P1	7.40356e-09	-2.21109
ZBTB20	zinc finger and BTB domain containing 20	7.41623e-09	-2.39154
GAS5 /// SNORD44 /// SNORD47 /// SNORD74 /// SNORD76 /// SNORD77 /// SNORD79 /// SNORD80 /// SNORD81	growth arrest-specific 5 (non-protein coding) /// small nucleolar RNA, C/D box 44 /// s	7.69208e-09	-2.22029
DENND2D	DENN/MADD domain containing 2D	8.04962e-09	-2.48416
TRAC	T cell receptor alpha constant	8.16947e-09	-2.55157
KLF12	Kruppel-like factor 12	8.68321e-09	-2.51691
SIN3A	SIN3 transcription regulator family member A	1.05874e-08	-2.01445
STAG3L2 /// STAG3L3 /// TRIM73	stromal antigen 3-like 2 (pseudogene) /// stromal antigen 3-like 3 /// tripartite motif	1.06369e-08	-2.55221
TCL1A	T-cell leukemia/lymphoma 1A	1.08341e-08	-2.98697
PASK	PAS domain containing serine/threonine kinase	1.10833e-08	-2.2765
CD8A	CD8a molecule	1.12101e-08	-2.65745
YPEL1	yippee-like 1 (Drosophila)	1.24914e-08	-2.00027
NFATC2	nuclear factor of activated T-cells, cytoplasmic, calcineurin-dependent 2	1.37687e-08	-2.38593
TRAF5	TNF receptor-associated factor 5	1.37687e-08	-3.17066
IL7R	interleukin 7 receptor	1.49277e-08	-2.50948
IMPDH2	IMP (inosine 5'-monophosphate) dehydrogenase 2	1.50108e-08	-2.08819
TRBC1	T cell receptor beta constant 1	1.55321e-08	-2.51564
RHOH	ras homolog family member H	1.73826e-08	-3.04568
DENND2D	DENN/MADD domain containing 2D	1.88209e-08	-2.14013
LY9	lymphocyte antigen 9	1.88577e-08	-2.86004
MS4A1	membrane-spanning 4-domains, subfamily A, member 1	1.89905e-08	-5.8509
SPTBN1	spectrin, beta, non-erythrocytic 1	2.02108e-08	-2.74941
RORA	RAR-related orphan receptor A	2.28891e-08	-2.03959
LCK	LCK proto-oncogene, Src family tyrosine kinase	2.37987e-08	-2.68969
PTCD3	pentatricopeptide repeat domain 3	2.46048e-08	-2.29568
FAM69A	family with sequence similarity 69, member A	2.61537e-08	-2.19468
CDC14A	cell division cycle 14A	2.63153e-08	-2.03926
MPHOSPH9	M-phase phosphoprotein 9	2.75331e-08	-2.09858
GYPB	glycophorin B (MNS blood group)	3.01598e-08	2.5993
BCL11A	B-cell CLL/lymphoma 11A (zinc finger protein)	3.6333e-08	-2.09376
FBL	fibrillarin	3.64264e-08	-2.05093
MIR1292 /// NOP56 /// SNORD110 /// SNORD57 /// SNORD86	microRNA 1292 /// NOP56 ribonucleoprotein /// small nucleolar RNA, C/D box 110 /// smal	3.6538e-08	-2.03161
STAT4	signal transducer and activator of transcription 4	3.69199e-08	-2.25126
NUP210	nucleoporin 210kDa	3.78864e-08	-2.06654
ZBTB20	zinc finger and BTB domain containing 20	3.93698e-08	-2.19511
TESPA1	thymocyte expressed, positive selection associated 1	4.21516e-08	-2.02142
THEM4	thioesterase superfamily member 4	4.46988e-08	-2.40762
FCRL3	Fc receptor-like 3	4.68325e-08	-3.18572
C12orf57	chromosome 12 open reading frame 57	5.81816e-08	-2.48235
TGFBR3	transforming growth factor, beta receptor III	5.90541e-08	-2.69065
INADL	InaD-like (Drosophila)	5.94762e-08	-2.08651
DCAF16	DDB1 and CUL4 associated factor 16	6.19e-08	-2.23281
PRKCQ-AS1	PRKCQ antisense RNA 1	6.80978e-08	-2.78152
NMT2	N-myristoyltransferase 2	6.98503e-08	-2.71797
TRBC1	T cell receptor beta constant 1	7.06018e-08	-2.53966
TXK	TXK tyrosine kinase	7.29627e-08	-2.22335
LINC01215	long intergenic non-protein coding RNA 1215	7.56416e-08	-3.10184
LINC00342	long intergenic non-protein coding RNA 342	7.71912e-08	-2.11603
LEF1	lymphoid enhancer-binding factor 1	8.51503e-08	-3.47165
ZNHIT6	zinc finger, HIT-type containing 6	9.21952e-08	-2.5207
GYPB	glycophorin B (MNS blood group)	9.64017e-08	2.67029
RABL2A /// RABL2B	RAB, member of RAS oncogene family-like 2A /// RAB, member of RAS oncogene family-like	9.8975e-08	-2.23417
RALGPS2	Ral GEF with PH domain and SH3 binding motif 2	1.00797e-07	-2.12813
RHD	Rh blood group, D antigen	1.01899e-07	2.18636
ANAPC5	anaphase promoting complex subunit 5	1.03126e-07	-2.12563
NFATC3	nuclear factor of activated T-cells, cytoplasmic, calcineurin-dependent 3	1.03136e-07	-2.13146
GYPA	glycophorin A (MNS blood group)	1.07317e-07	2.57485
GOLGA8A /// GOLGA8B /// LOC101930583	golgin A8 family, member A /// golgin A8 family, member B /// uncharacterized LOC101930	1.1288e-07	-2.20819
CDR2 /// LOC101060399	cerebellar degeneration-related protein 2, 62kDa /// cerebellar degeneration-related pr	1.17488e-07	-2.03581
ATM	ATM serine/threonine kinase	1.73048e-07	-2.06843
MIAT	myocardial infarction associated transcript (non-protein coding)	1.80674e-07	-2.17881
TRBC1	T cell receptor beta constant 1	1.83604e-07	-2.64798
CHRM3-AS2	CHRM3 antisense RNA 2	1.85048e-07	-2.29802
PPAPDC1B	phosphatidic acid phosphatase type 2 domain containing 1B	2.14008e-07	-2.40612
TRG-AS1	T cell receptor gamma locus antisense RNA 1	2.55369e-07	-2.05664
SNHG1 /// SNORD22 /// SNORD25 /// SNORD26 /// SNORD27 /// SNORD28 /// SNORD29 /// SNORD30 /// SNORD31	small nucleolar RNA host gene 1 (non-protein coding) /// small nucleolar RNA, C/D box 2	2.65176e-07	-2.32739
EVL	Enah/Vasp-like	2.76022e-07	-2.12801
DCAF16	DDB1 and CUL4 associated factor 16	2.90279e-07	-2.30817
PEBP1	phosphatidylethanolamine binding protein 1	3.07104e-07	-2.10461
CBLB	Cbl proto-oncogene B, E3 ubiquitin protein ligase	3.16104e-07	-2.1452
TTC3 /// TTC3P1	tetratricopeptide repeat domain 3 /// tetratricopeptide repeat domain 3 pseudogene 1	3.26233e-07	-2.47675
LDHB	lactate dehydrogenase B	3.34784e-07	-2.17007
LBH	limb bud and heart development	4.41046e-07	-2.30515
PRKCH	protein kinase C, eta	4.63377e-07	-2.24708
RORA	RAR-related orphan receptor A	4.9551e-07	-2.1723
ZFP90	ZFP90 zinc finger protein	5.18496e-07	-2.14688
SNHG12 /// SNORA16A /// SNORA44 /// SNORA61	small nucleolar RNA host gene 12 (non-protein coding) /// small nucleolar RNA, H/ACA bo	5.22125e-07	-2.11891
ZNF827	zinc finger protein 827	5.3225e-07	-2.34949
SNRPA1	small nuclear ribonucleoprotein polypeptide A'	5.36687e-07	-2.19621
LOC102606465	uncharterized LOC102606465	6.18043e-07	-2.22708
PRKCA	protein kinase C, alpha	6.97888e-07	-2.46065
AHSP	alpha hemoglobin stabilizing protein	7.18304e-07	2.29272
SF1	splicing factor 1	7.84965e-07	-2.01387
ARL4C	ADP-ribosylation factor-like 4C	8.26686e-07	-2.16119
SYNE1	spectrin repeat containing, nuclear envelope 1	8.3632e-07	-2.35585
BZRAP1-AS1	BZRAP1 antisense RNA 1	8.50122e-07	-2.11476
C8orf33	chromosome 8 open reading frame 33	8.57286e-07	-2.06543
KAT6B	K(lysine) acetyltransferase 6B	8.72553e-07	-2.0103
CA1	carbonic anhydrase I	9.11915e-07	3.30232
P2RY10	purinergic receptor P2Y, G-protein coupled, 10	9.39013e-07	-2.0028
ZNF529	zinc finger protein 529	9.50892e-07	-2.14707
NLRC3	NLR family, CARD domain containing 3	9.73576e-07	-2.54808
SYTL2	synaptotagmin-like 2	9.78727e-07	-2.16308
CD2	CD2 molecule	1.01607e-06	-2.40511
RPL18	ribosomal protein L18	1.08964e-06	-2.16613
ZBTB20	zinc finger and BTB domain containing 20	1.1671e-06	-2.11803
GATA3	GATA binding protein 3	1.22063e-06	-2.25731
RRP1B	ribosomal RNA processing 1B	1.24535e-06	-2.44439
GYPB	glycophorin B (MNS blood group)	1.25338e-06	2.83727
GZMK	granzyme K (granzyme 3; tryptase II)	1.34393e-06	-2.31815
TBC1D4	TBC1 domain family, member 4	1.34474e-06	-2.21647
ATP8B2	ATPase, aminophospholipid transporter, class I, type 8B, member 2	1.39025e-06	-2.71915
GSPT2	G1 to S phase transition 2	1.39768e-06	-2.02045
FOXP1	forkhead box P1	1.44422e-06	-2.23314
OSGEPL1	O-sialoglycoprotein endopeptidase-like 1	1.54163e-06	-2.04323
ITPKB	inositol-trisphosphate 3-kinase B	1.5736e-06	-2.18124
ISCA1	iron-sulfur cluster assembly 1	1.69669e-06	2.32623
RHD	Rh blood group, D antigen	1.72316e-06	2.16065
ANKRD46 /// GAPDHP62	ankyrin repeat domain 46 /// glyceraldehyde 3 phosphate dehydrogenase pseudogene 62	1.73747e-06	-2.10879
FKBP11	FK506 binding protein 11, 19 kDa	1.79212e-06	-2.26772
TTC3 /// TTC3P1	tetratricopeptide repeat domain 3 /// tetratricopeptide repeat domain 3 pseudogene 1	1.88874e-06	-2.27401
ATIC	5-aminoimidazole-4-carboxamide ribonucleotide formyltransferase/IMP cyclohydrolase	2.00403e-06	-2.19715
KPNA5	karyopherin alpha 5 (importin alpha 6)	2.0333e-06	-2.12285
BNIP3	BCL2/adenovirus E1B 19kDa interacting protein 3	2.44161e-06	-2.05405
RHCE /// RHD	Rh blood group, CcEe antigens /// Rh blood group, D antigen	2.62292e-06	2.15193
SNCA	synuclein, alpha (non A4 component of amyloid precursor)	2.69643e-06	3.50574
TPD52	tumor protein D52	2.78054e-06	-2.43804
CEP68	centrosomal protein 68kDa	2.84884e-06	-2.24658
TARP /// TRGC2 /// TRGV9	TCR gamma alternate reading frame protein /// T cell receptor gamma constant 2 /// T ce	3.09011e-06	-2.38267
LOH12CR1	loss of heterozygosity, 12, chromosomal region 1	3.26615e-06	-2.44782
GPR18	G protein-coupled receptor 18	3.70266e-06	-2.4734
FBXO21	F-box protein 21	3.80175e-06	-2.05753
TARP /// TRGC2 /// TRGV9	TCR gamma alternate reading frame protein /// T cell receptor gamma constant 2 /// T ce	3.83698e-06	-2.5234
PEBP1	phosphatidylethanolamine binding protein 1	4.02256e-06	-2.14
ZBTB4	zinc finger and BTB domain containing 4	4.07551e-06	-2.16963
GOLGA8A	golgin A8 family, member A	4.16912e-06	-2.87694
RUNX3	runt-related transcription factor 3	4.2077e-06	-2.15374
TARP /// TRGC2 /// TRGV9	TCR gamma alternate reading frame protein /// T cell receptor gamma constant 2 /// T ce	4.33381e-06	-2.598
ITK	IL2-inducible T-cell kinase	4.37389e-06	-2.37579
LOC93622	Morf4 family associated protein 1-like 1 pseudogene	4.37621e-06	-2.09113
SYTL2	synaptotagmin-like 2	4.4063e-06	-2.11964
PTPLAD1	protein tyrosine phosphatase-like A domain containing 1	4.51398e-06	-2.21274
PLEKHA1	pleckstrin homology domain containing, family A (phosphoinositide binding specific) mem	4.69395e-06	-2.10042
2015-09-06	septin 6	4.76715e-06	-2.30071
RCAN3	RCAN family member 3	5.78257e-06	-2.62193
TRMT13	tRNA methyltransferase 13 homolog (S. cerevisiae)	6.1171e-06	-2.42333
ITLN1	intelectin 1 (galactofuranose binding)	6.63907e-06	2.0289
GABPB1-AS1	GABPB1 antisense RNA 1	7.38904e-06	-2.15378
FOXP1	forkhead box P1	7.59833e-06	-2.11868
AUTS2	autism susceptibility candidate 2	7.88385e-06	-2.10137
LOC102724356	uncharacterized LOC102724356	7.98406e-06	-2.576
ANKRD36B	ankyrin repeat domain 36B	8.26802e-06	-2.51488
TARP /// TRGC2 /// TRGV9	TCR gamma alternate reading frame protein /// T cell receptor gamma constant 2 /// T ce	8.3984e-06	-2.71379
GTF3A	general transcription factor IIIA	8.8319e-06	-2.19532
DYRK2	dual-specificity tyrosine-(Y)-phosphorylation regulated kinase 2	9.01552e-06	-2.36386
DDHD2	DDHD domain containing 2	9.43022e-06	-2.12876
IPW /// LOC101930404 /// PWARSN /// SNORD107 /// SNORD115-13 /// SNORD115-26 /// SNORD115-7 /// SNORD116-22 /// SNORD116-28 /// SNORD116-4	imprinted in Prader-Willi syndrome (non-protein coding) /// uncharacterized LOC10193040	1.00693e-05	-2.06432
MAP3K4	mitogen-activated protein kinase kinase kinase 4	1.01733e-05	-2.04636
BCL2	B-cell CLL/lymphoma 2	1.0693e-05	-2.16414
GYPA	glycophorin A (MNS blood group)	1.12889e-05	2.67281
IKBKAP	inhibitor of kappa light polypeptide gene enhancer in B-cells, kinase complex-associate	1.18487e-05	-2.11867
AQP3	aquaporin 3 (Gill blood group)	1.21954e-05	-2.31264
IL7R	interleukin 7 receptor	1.29615e-05	-2.8814
RPL36	ribosomal protein L36	1.30323e-05	-2.02395
CBFA2T2	core-binding factor, runt domain, alpha subunit 2; translocated to, 2	1.35138e-05	-2.30734
LRRN3	leucine rich repeat neuronal 3	1.35885e-05	-2.87786
MSI2	musashi RNA-binding protein 2	1.40843e-05	-2.10424
IFI27	interferon, alpha-inducible protein 27	1.41577e-05	3.81442
RBM4	RNA binding motif protein 4	1.44238e-05	-2.06982
THEMIS	thymocyte selection associated	1.4461e-05	-2.63544
ESYT2	extended synaptotagmin-like protein 2	1.44886e-05	-2.15519
RRAS2	related RAS viral (r-ras) oncogene homolog 2	1.54604e-05	-2.16163
ZC3H12D	zinc finger CCCH-type containing 12D	1.84268e-05	-2.25657
ABCC13	ATP-binding cassette, sub-family C (CFTR/MRP), member 13, pseudogene	1.86999e-05	2.35053
LDHB	lactate dehydrogenase B	1.96408e-05	-2.33657
LOC100190986	uncharacterized LOC100190986	2.05566e-05	-2.46712
CXXC5	CXXC finger protein 5	2.10053e-05	-2.16166
NR1D2	nuclear receptor subfamily 1, group D, member 2	2.1389e-05	-2.09163
PTGDR	prostaglandin D2 receptor (DP)	2.32396e-05	-2.72854
SATB1	SATB homeobox 1	2.49678e-05	-2.13346
CD3D	CD3d molecule, delta (CD3-TCR complex)	2.65014e-05	-2.29753
CALM1 /// CALM2 /// CALM3	calmodulin 1 (phosphorylase kinase, delta) /// calmodulin 2 (phosphorylase kinase, delt	2.6631e-05	-2.07452
TNRC6A	trinucleotide repeat containing 6A	2.82065e-05	-2.01277
SLC38A1	solute carrier family 38, member 1	3.41272e-05	-2.97898
ZNF101	zinc finger protein 101	3.55123e-05	-2.2074
GLYR1 /// SEPT6	glyoxylate reductase 1 homolog (Arabidopsis) /// septin 6	3.66708e-05	-2.34757
ETS1	v-ets avian erythroblastosis virus E26 oncogene homolog 1	3.8191e-05	-2.53891
ZNF638 /// ZNF638-IT1	zinc finger protein 638 /// ZNF638 intronic transcript 1 (non-protein coding)	3.97641e-05	-2.04426
HEMGN	hemogen	4.06202e-05	2.82425
SATB1	SATB homeobox 1	4.13353e-05	-2.21182
KLF12	Kruppel-like factor 12	4.30075e-05	-2.00317
NAE1	NEDD8 activating enzyme E1 subunit 1	4.54544e-05	-2.00129
LOC728613	programmed cell death 6 pseudogene	4.62293e-05	-2.25674
SH3YL1	SH3 and SYLF domain containing 1	4.67408e-05	-2.24892
TBC1D4	TBC1 domain family, member 4	4.70582e-05	-2.0112
FYN	FYN proto-oncogene, Src family tyrosine kinase	4.90764e-05	-2.09124
KRIT1	KRIT1, ankyrin repeat containing	5.25045e-05	-2.09481
CD160	CD160 molecule	5.55869e-05	-2.19927
GLTSCR2 /// SNORD23	glioma tumor suppressor candidate region gene 2 /// small nucleolar RNA, C/D box 23	5.80496e-05	-2.33302
PDE7A	phosphodiesterase 7A	6.13227e-05	-2.45122
ZCCHC7	zinc finger, CCHC domain containing 7	6.19109e-05	-2.41185
RPL14	ribosomal protein L14	6.63099e-05	-2.2752
MYCBP2	MYC binding protein 2, E3 ubiquitin protein ligase	6.74523e-05	-2.10421
RORA	RAR-related orphan receptor A	7.14054e-05	-2.72057
NUDT4 /// NUDT4P1 /// NUDT4P2	nudix (nucleoside diphosphate linked moiety X)-type motif 4 /// nudix (nucleoside dipho	7.22686e-05	2.062
FOXP1	forkhead box P1	9.02824e-05	-2.20197
DDX17	DEAD (Asp-Glu-Ala-Asp) box helicase 17	9.09285e-05	-2.48706
SAMD3	sterile alpha motif domain containing 3	9.49213e-05	-2.06023
MAFF	v-maf avian musculoaponeurotic fibrosarcoma oncogene homolog F	0.000108512	-2.17189
C15orf40	chromosome 15 open reading frame 40	0.000113353	-2.06552
KLRC4-KLRK1 /// KLRK1	KLRC4-KLRK1 readthrough /// killer cell lectin-like receptor subfamily K, member 1	0.000114125	-2.205
SNCA	synuclein, alpha (non A4 component of amyloid precursor)	0.000118547	2.29058
LOC100996740	uncharacterized LOC100996740	0.000120644	-2.22461
BIRC3	baculoviral IAP repeat containing 3	0.000123663	-2.0533
GNLY	granulysin	0.000124474	-2.21515
NFATC2IP	nuclear factor of activated T-cells, cytoplasmic, calcineurin-dependent 2 interacting p	0.000128082	-2.13375
RPS4X	ribosomal protein S4, X-linked	0.000128443	-2.02981
HSP90AB1	heat shock protein 90kDa alpha (cytosolic), class B member 1	0.000136948	-2.11364
RASGRP1	RAS guanyl releasing protein 1 (calcium and DAG-regulated)	0.000154559	-2.51229
GZMH	granzyme H (cathepsin G-like 2, protein h-CCPX)	0.00015567	-2.34839
SLFN5	schlafen family member 5	0.000160568	-2.25343
ISCA1	iron-sulfur cluster assembly 1	0.000178799	2.06879
GORASP2	golgi reassembly stacking protein 2, 55kDa	0.000184101	-2.0845
KANK2	KN motif and ankyrin repeat domains 2	0.000186108	2.01379
RPL10A	ribosomal protein L10a	0.000194821	-2.36984
TRDV3	T cell receptor delta variable 3	0.000194975	-2.50526
VPS13C	vacuolar protein sorting 13 homolog C (S. cerevisiae)	0.000212315	-2.13997
FYN	FYN proto-oncogene, Src family tyrosine kinase	0.000214937	-2.08927
NPM1	nucleophosmin (nucleolar phosphoprotein B23, numatrin)	0.000224292	-2.52044
JMY	junction mediating and regulatory protein, p53 cofactor	0.000231515	-2.13726
RPL22	ribosomal protein L22	0.000255513	-2.03315
SNCA	synuclein, alpha (non A4 component of amyloid precursor)	0.000261864	2.03697
SYNE2	spectrin repeat containing, nuclear envelope 2	0.000263878	-2.06343
RPL14	ribosomal protein L14	0.000298657	-2.10613
CCDC176	coiled-coil domain containing 176	0.000311785	2.25919
ERAP2	endoplasmic reticulum aminopeptidase 2	0.000319342	-2.23097
NKG7	natural killer cell granule protein 7	0.000382547	-2.04459
HOPX	HOP homeobox	0.000387539	-2.10475
MPHOSPH8	M-phase phosphoprotein 8	0.00038822	-2.08206
ZNF600	zinc finger protein 600	0.000391021	-2.24613
TCRDV2 /// TRDC /// TRDC /// YME1L1	SubName: Full=cDNA FLJ52034; /// RecName: Full=T-cell receptor delta chain C region; //	0.000404238	-2.08388
INPP4B	inositol polyphosphate-4-phosphatase, type II, 105kDa	0.000429862	-2.21606
BTN3A3	butyrophilin, subfamily 3, member A3	0.000455334	-2.0859
XK	X-linked Kx blood group	0.000510518	2.86793
GPR183	G protein-coupled receptor 183	0.000533276	-2.15938
GNLY	granulysin	0.000625272	-2.14619
MRPL9	mitochondrial ribosomal protein L9	0.000639125	-2.22367
ARL4C	ADP-ribosylation factor-like 4C	0.00077507	-2.07694
TMEM158	transmembrane protein 158 (gene/pseudogene)	0.000806058	2.01175
LOC102724229 /// RASA4 /// RASA4B	uncharacterized LOC102724229 /// RAS p21 protein activator 4 /// RAS p21 protein activa	0.00085088	-2.20313
ABCG1	ATP-binding cassette, sub-family G (WHITE), member 1	0.000862409	-2.03538
RPS24	ribosomal protein S24	0.000911233	-2.03884
FGFBP2	fibroblast growth factor binding protein 2	0.000997232	-2.289
ZNF91	zinc finger protein 91	0.00101916	-2.24257
CCND2	cyclin D2	0.00106465	-2.15107
ITM2A	integral membrane protein 2A	0.0010675	-2.18863
KLRB1	killer cell lectin-like receptor subfamily B, member 1	0.00109088	-2.02702
MDM4	MDM4, p53 regulator	0.00116201	-2.10621
FECH	ferrochelatase	0.00116538	2.24004
MIR612 /// NEAT1	microRNA 612 /// nuclear paraspeckle assembly transcript 1 (non-protein coding)	0.00117281	-2.01869
PRPF38B	pre-mRNA processing factor 38B	0.00122287	-2.29046
GPR171	G protein-coupled receptor 171	0.00124102	-2.09947
FECH	ferrochelatase	0.00133405	2.33466
RPS4XP2 /// RPS4XP2	ribosomal protein S4X pseudogene 2 /// ---	0.00163081	-2.00888
ABCC13	ATP-binding cassette, sub-family C (CFTR/MRP), member 13, pseudogene	0.00167967	2.18143
UBE2D3	ubiquitin-conjugating enzyme E2D 3	0.00168187	-2.00002
RPS18	ribosomal protein S18	0.00170413	-2.02632
SFPQ	splicing factor proline/glutamine-rich	0.00196801	-2.11238
EIF3L	eukaryotic translation initiation factor 3, subunit L	0.00201456	-2.23659
BPGM	2,3-bisphosphoglycerate mutase	0.00261374	2.47929
KRT1	keratin 1	0.0027457	2.0169
HNRNPA3	heterogeneous nuclear ribonucleoprotein A3	0.00286184	-2.08481
2015-03-06	membrane-associated ring finger (C3HC4) 6, E3 ubiquitin protein ligase	0.00315968	-2.02908
RPL5 /// SNORD21	ribosomal protein L5 /// small nucleolar RNA, C/D box 21	0.00325408	-2.06017
YOD1	YOD1 deubiquitinase	0.00389723	2.16165
RPS20 /// SNORD54	ribosomal protein S20 /// small nucleolar RNA, C/D box 54	0.00409444	-2.01821
NUCKS1	nuclear casein kinase and cyclin-dependent kinase substrate 1	0.0054171	-2.14301
HNRNPH1	heterogeneous nuclear ribonucleoprotein H1 (H)	0.00754187	-2.13003
CD47	CD47 molecule	0.00968792	-2.02123
ANAPC16	anaphase promoting complex subunit 16	0.0104342	-2.01325
MYBL1	v-myb avian myeloblastosis viral oncogene homolog-like 1	0.0110491	-2.17387
FAM46C	family with sequence similarity 46, member C	0.0112633	2.1026
IL6ST	interleukin 6 signal transducer	0.0132581	-2.00718

## Sheet: Table S2
Categories	Diseases or Functions Annotation	p-Value	Predicted Activation State	Activation z-score	Molecules	# Molecules
Cancer, Hematological Disease, Organismal Injury and Abnormalities	hematological neoplasia	7.11E-06	Decreased	-2.207	ANK3,ATIC,ATM,BACH2,BCL11B,BCL2,BIRC3,CBLB,CCND2,CCR7,CD160,CD247,CD27,CD3D,CD3G,CEP68,EBF1,ETS1,FAM46C,FCMR,FOXO1,FOXP1,FYN,GART,GATA3,GOLGA8A/GOLGA8B,GYPA,IFI27,IKZF3,IL7R,IMPDH2,INADL,ITPR1,KLRC4-KLRK1/KLRK1,KMT2A,KRT1,LCK,LEF1,MDM4,MS4A1,MYC,NBPF15 (includes others),NPM1,PAX5,PDE7A,PRKCA,PVRIG,RAPGEF6,RBM4,RHOH,RPL14,RPL5,RPS20,RPS24,RPS4X,SATB1,SEPT6,STAT4,SYNE2,TCF7,TCL1A,TGFBR3,TMEM63A,TNI…	72
Cancer, Organismal Injury and Abnormalities	Lymphoid Cancer and Tumors	1.41E-06	Decreased	-2.213	ANK3,ATIC,ATM,BACH2,BCL11B,BCL2,BIRC3,CBLB,CCND2,CCR7,CD160,CD247,CD27,CD3D,CD3G,CEP68,EBF1,ETS1,FCMR,FOXO1,FOXP1,FYN,GART,GATA3,GOLGA8A/GOLGA8B,GYPA,HSP90AB1,IFI27,IKZF3,IL7R,IMPDH2,INADL,ITPR1,KMT2A,KRT1,LCK,LEF1,MDM4,MS4A1,MYC,NBPF15 (includes others),NPM1,PAX5,PDE7A,PVRIG,RAPGEF6,RBM4,RHOH,RPL14,RPL5,RPS20,RPS24,RPS4X,SEPT6,SIN3A,STAT4,SYNE2,TCF7,TCL1A,TGFBR3,TMEM63A,TNRC6A,TNRC6C,TRMT13,UBE2…	69
Cancer, Organismal Injury and Abnormalities	malignant solid tumor	1.61E-02	Decreased	-2.433	AAK1,ABCC13,ABCG1,ABLIM1,ADAM28,ADARB1,AFF3,AGMAT,AHSP,AKAP1,AKAP2,ANAPC16,ANAPC5,ANK3,ANKRD46,APBA2,AQP3,ARL10,ARL4C,ASNS,ATIC,ATM,ATP8B2,AUTS2,BACH2,BANK1,BCAS4,BCL11A,BCL11B,BCL2,BIRC3,BLK,BLNK,BNIP3,BORCS5,BPGM,BTN3A3,C15orf40,C5orf28,C8orf33,CA1,CAMK4,CBFA2T2,CBLB,CCND2,CCR7,CD2,CD200,CD247,CD27,CD3D,CD3G,CD47,CD6,CD72,CD81,CD8A,CD96,CDC14A,CDR2,CEP68,CXXC5,DCAF16,DDHD2,DDX17,DENND2D,DOCK9,D…	289
Cancer, Organismal Injury and Abnormalities	lymphohematopoietic neoplasia	2.79E-06	Decreased	-2.207	ANK3,ATIC,ATM,BACH2,BCL11B,BCL2,BIRC3,CBLB,CCND2,CCR7,CD160,CD247,CD27,CD3D,CD3G,CEP68,EBF1,ETS1,FAM46C,FCMR,FOXO1,FOXP1,FYN,GART,GATA3,GOLGA8A/GOLGA8B,GYPA,HSP90AB1,IFI27,IKZF3,IL7R,IMPDH2,INADL,ITPR1,KLRC4-KLRK1/KLRK1,KMT2A,KRT1,LCK,LEF1,MDM4,MS4A1,MYC,NBPF15 (includes others),NPM1,PAX5,PDE7A,PRKCA,PVRIG,RAPGEF6,RBM4,RHOH,RPL14,RPL5,RPS20,RPS24,RPS4X,SATB1,SEPT6,SIN3A,STAT4,SYNE2,TCF7,TCL1A,TGF…	74
Cell Death and Survival	apoptosis of leukocyte cell lines	1.63E-02	Increased	2.086	BCL2,IGHM,MS4A1,MYC,PRKCQ	5
Cell Death and Survival	cell death of immune cells	1.76e-07	Increased	2.209	BCL2,BIRC3,CAMK4,CCR7,CD2,CD247,CD27,CD47,CD81,CD8A,EOMES,FCRL3,FOXO1,FOXP1,GATA3,IGHM,IL7R,ITPR1,KLRC4-KLRK1/KLRK1,LAT,LCK,MS4A1,MYC,PRKCA,PRKCQ,TCL1A,ZAP70	27
Cell Death and Survival	apoptosis of mononuclear leukocytes	1.82E-04	Increased	2.063	BCL2,CD2,CD247,CD27,CD47,FOXP1,IL7R,ITPR1,LCK,MYC,PRKCA,PRKCQ,TCL1A	13
Cell Death and Survival	apoptosis of hematopoietic cell lines	0.00316	Increased	2.489	BCL2,BIRC3,IGHM,MS4A1,MYC,PRKCQ,TNFRSF25	7
Cell Death and Survival	cell death of lymphocytes	3.84e-05	Increased	2.017	BCL2,CD2,CD247,CD27,CD47,EOMES,FOXP1,IGHM,IL7R,ITPR1,LCK,MS4A1,MYC,PRKCA,PRKCQ	15
Cell Death and Survival	apoptosis of leukocytes	0.000572	Increased	2.424	BCL2,BIRC3,CCR7,CD2,CD247,CD27,CD47,FOXP1,IL7R,ITPR1,LCK,MYC,PRKCA,PRKCQ,TCL1A	15
Cell Death and Survival	apoptosis of melanoma cell lines	8.14E-03	Increased	2.032	ATM,BCL2,ETS1,KMT2A,MDM4,MYC,PEBP1	7
Cell Signaling, Molecular Transport, Vitamin and Mineral Metabolism	accumulation of Ca2+	3.53E-03	Decreased	-2.000	BCL2,LAT,PAX5,SNCA	4
Cell Signaling, Molecular Transport, Vitamin and Mineral Metabolism	mobilization of Ca2+	0.000572	Decreased	homeostasis of leukocytes	ATM,BANK1,BLNK,CCR7,CD2,CD247,CD8A,ITK,ITPR1,KLRC4-KLRK1/KLRK1,LAT,LCK,PTGDR,TXK,ZAP70	15
Cell Signaling, Post-Translational Modification	tyrosine phosphorylation of protein	2.17E-03	Decreased	-2.459	CD2,CD247,CD47,CD81,CD8A,FYN,IGHM,LCK,ZAP70	9
Cell-mediated Immune Response, Cellular Development, Cellular Function and Maintenance, Hematological System Development and Function, Hematopoiesis, Lymphoid Tissue Structure and Development	T cell development	2.80E-10	Decreased	-2.668	BCL11B,BCL2,CD2,CD3D,CD6,EOMES,ETS1,FOXO1,FOXP1,FYN,GATA3,HNRNPL,IL7R,ITK,LAT,LCK,NFATC2,NOG,RASGRP1,RORA,STAT4,TCF7,ZAP70	23
Cell-mediated Immune Response, Cellular Function and Maintenance, Hematological System Development and Function	T cell homeostasis	8.45e-11	Decreased	Increased	BCL11B,BCL2,CD2,CD3D,CD6,EOMES,ETS1,FOXO1,FOXP1,FYN,GATA3,HNRNPL,IL7R,ITK,LAT,LCK,NFATC2,NOG,RASGRP1,RORA,SEPT9,STAT4,TCF7,ZAP70	24
Cell-mediated Immune Response, Cellular Movement, Hematological System Development and Function, Immune Cell Trafficking	T cell migration	2.87E-04	Decreased	-2.058	CCR7,CD47,FOXO1,FYN,GATA3,GNLY,HNRNPL,ITK,LCK,RASGRP1,ZAP70	11
Cell-To-Cell Signaling and Interaction	activation of cells	1.03E-05	Decreased	-2.463	BLK,CBLB,CCR7,CD2,CD200,CD247,CD27,CD47,CD6,CD81,CD8A,EBF1,FCRL3,FOXO1,FOXP1,FYN,GATA3,GNLY,IL6ST,ITK,KLRB1,KLRC4-KLRK1/KLRK1,LAT,LCK,MS4A1,MYC,PAX5,POU2AF1,SIRPG,SLAMF1,SNCA,ST6GAL1,STAT4,TCL1A,ZAP70	35
Cell-To-Cell Signaling and Interaction	signal transduction	1.21E-03	Decreased	-2.236	ATM,BIRC3,BLK,BLNK,CBLB,CCR7,CD160,CD2,CD3G,CXXC5,FYN,GATA3,GPR183,HLA-DOB,IKBKAP,IL6ST,IL7R,INPP4B,ITK,ITPKB,KLRB1,KLRC4-KLRK1/KLRK1,LAT,LDLRAP1,NAE1,NR1D2,P2RX5,PRKCH,RASGRP1,RORA,SIRPG,SLAMF1,TGFBR3,TNFRSF25,TNIK	35
Cell-To-Cell Signaling and Interaction, Hematological System Development and Function, Immune Cell Trafficking, Inflammatory Response	activation of T lymphocytes	5.26E-07	Decreased	-2.485	CBLB,CD2,CD247,CD27,CD47,CD6,CD81,CD8A,FOXO1,FYN,GATA3,ITK,KLRC4-KLRK1/KLRK1,LAT,LCK,SIRPG,SLAMF1,TCL1A,ZAP70	19
Cell-To-Cell Signaling and Interaction, Hematological System Development and Function, Immune Cell Trafficking, Inflammatory Response	activation of lymphocytes	5.98E-10	Decreased	-2.468	BLK,CBLB,CD2,CD247,CD27,CD47,CD6,CD81,CD8A,EBF1,FCRL3,FOXO1,FYN,GATA3,ITK,KLRB1,KLRC4-KLRK1/KLRK1,LAT,LCK,PAX5,POU2AF1,SIRPG,SLAMF1,ST6GAL1,STAT4,TCL1A,ZAP70	27
Cell-To-Cell Signaling and Interaction, Hematological System Development and Function, Immune Cell Trafficking, Inflammatory Response	activation of leukocytes	6.01E-08	Decreased	-2.177	BLK,CBLB,CCR7,CD2,CD200,CD247,CD27,CD47,CD6,CD81,CD8A,EBF1,FCRL3,FOXO1,FOXP1,FYN,GATA3,GNLY,ITK,KLRB1,KLRC4-KLRK1/KLRK1,LAT,LCK,PAX5,POU2AF1,SIRPG,SLAMF1,SNCA,ST6GAL1,STAT4,TCL1A,ZAP70	32
Cell-To-Cell Signaling and Interaction, Hematological System Development and Function, Immune Cell Trafficking, Inflammatory Response	activation of mononuclear leukocytes	9.43E-10	Decreased	-2.468	BLK,CBLB,CD2,CD247,CD27,CD47,CD6,CD81,CD8A,EBF1,FCRL3,FOXO1,FOXP1,FYN,GATA3,ITK,KLRB1,KLRC4-KLRK1/KLRK1,LAT,LCK,PAX5,POU2AF1,SIRPG,SLAMF1,ST6GAL1,STAT4,TCL1A,ZAP70	28
Cellular Development	differentiation of cells	5.55E-06	Decreased	-2.081	ANK3,AQP3,ATM,BACH2,BCL2,BLK,BLNK,CAMK4,CD200,CD27,CD3D,CD6,EBF1,EOMES,ETS1,FBL,FOXO1,FOXP1,FYN,GATA3,GNLY,HNRNPL,HOPX,HSP90AB1,IL6ST,INPP4B,ITK,ITPR1,KMT2A,KRT1,LAT,LCK,LEF1,LPIN1,MLLT3,MYC,NFATC2,NOG,NPM1,PAX5,PRKCA,RBM4,RORA,RRAS2,RUNX3,SATB1,SFPQ,SNCA,STAT4,SYNE1,UBE2D3,UBE2I,ZAP70	53
Cellular Development, Cellular Growth and Proliferation	proliferation of blood cells	5.91E-09	Decreased	-2.868	ATM,BCL2,CD160,CD2,CD247,CD27,CD47,CD6,CD81,CD8A,FCRL3,FOXO1,FYN,GATA3,GPR183,IGHM,IL6ST,IL7R,IMPDH2,ITK,KLRC4-KLRK1/KLRK1,KMT2A,LCK,MLLT3,MS4A1,MYC,NFATC2,NFATC3,NPM1,SLAMF1,STAT4,TCL1A,ZAP70	33
Cellular Development, Cellular Growth and Proliferation, Hematological System Development and Function	proliferation of immune cells	1.55E-09	Decreased	-2.603	ATM,BCL2,CD160,CD2,CD247,CD27,CD47,CD6,CD81,CD8A,FCRL3,FOXO1,FYN,GATA3,GPR183,IGHM,IL6ST,IL7R,IMPDH2,ITK,KLRC4-KLRK1/KLRK1,KMT2A,LCK,MS4A1,MYC,NFATC2,NFATC3,NPM1,SLAMF1,STAT4,TCL1A,ZAP70	32
Cellular Development, Cellular Growth and Proliferation, Hematological System Development and Function	proliferation of T lymphocytes	3.87E-07	Decreased	-2.099	BCL2,CD160,CD2,CD247,CD27,CD47,CD6,CD81,CD8A,FYN,GATA3,IGHM,IL6ST,IL7R,ITK,KLRC4-KLRK1/KLRK1,LCK,MYC,SLAMF1,STAT4,TCL1A,ZAP70	22
Cellular Development, Cellular Growth and Proliferation, Hematological System Development and Function	proliferation of lymphocytes	9.33E-10	Decreased	-2.469	ATM,BCL2,CD160,CD2,CD247,CD27,CD47,CD6,CD81,CD8A,FCRL3,FYN,GATA3,GPR183,IGHM,IL6ST,IL7R,IMPDH2,ITK,KLRC4-KLRK1/KLRK1,LCK,MS4A1,MYC,NFATC2,NFATC3,NPM1,SLAMF1,STAT4,TCL1A,ZAP70	30
Cellular Development, Cellular Growth and Proliferation, Hematological System Development and Function, Hematopoiesis	proliferation of hematopoietic progenitor cells	3.02E-03	Decreased	-2.559	CD2,FOXO1,FYN,IL7R,KMT2A,MLLT3,MYC,NFATC3	8
Cellular Development, Hematological System Development and Function	differentiation of blood cells	8.83E-11	Decreased	-2.072	ATM,BACH2,BCL2,BLK,BLNK,CAMK4,CD27,CD3D,CD6,EBF1,EOMES,ETS1,FOXO1,FOXP1,GATA3,GNLY,HNRNPL,IL6ST,ITK,KMT2A,LCK,LEF1,MLLT3,MYC,NFATC2,NOG,PRKCA,RORA,RUNX3,SATB1,STAT4,UBE2I,ZAP70	33
Cellular Development, Hematological System Development and Function, Hematopoiesis	differentiation of mononuclear leukocytes	1.30E-10	Decreased	-2.201	ATM,BACH2,BCL2,BLK,BLNK,CD27,CD3D,CD6,EBF1,EOMES,ETS1,FOXO1,FOXP1,GATA3,GNLY,HNRNPL,ITK,LCK,MYC,NFATC2,NOG,RORA,SATB1,STAT4,ZAP70	25
Cellular Development, Hematological System Development and Function, Hematopoiesis	development of blood cells	3.72E-11	Decreased	-3.833	BCL11B,BCL2,BLNK,CD2,CD3D,CD6,EBF1,EOMES,ETS1,FOXO1,FOXP1,FYN,GATA3,HNRNPL,IGHM,IL6ST,IL7R,ITK,LAT,LCK,NFATC2,NOG,PAX5,RASGRP1,RORA,STAT4,TCF7,ZAP70	28
Cellular Development, Hematological System Development and Function, Hematopoiesis	differentiation of lymphocytes	5.34E-11	Decreased	-2.306	ATM,BACH2,BCL2,BLK,BLNK,CD27,CD3D,CD6,EBF1,EOMES,ETS1,FOXO1,GATA3,HNRNPL,ITK,LCK,MYC,NFATC2,NOG,RORA,SATB1,STAT4,ZAP70	23
Cellular Development, Hematological System Development and Function, Hematopoiesis	development of hematopoietic progenitor cells	7.65E-04	Decreased	-2.236	BCL11B,BLNK,IGHM,IL6ST,IL7R,TCF7	6
Cellular Development, Hematological System Development and Function, Hematopoiesis, Lymphoid Tissue Structure and Development	development of lymphocytes	2.06E-12	Decreased	-3.709	BCL11B,BCL2,BLNK,CD2,CD3D,CD6,EBF1,EOMES,ETS1,FOXO1,FOXP1,FYN,GATA3,HNRNPL,IGHM,IL7R,ITK,LAT,LCK,NFATC2,NOG,PAX5,RASGRP1,RORA,STAT4,TCF7,ZAP70	27
Cellular Function and Maintenance	homeostasis of leukocytes	3.88e-11	Decreased	generation of cells	BCL11B,BCL2,CD2,CD3D,CD6,EOMES,ETS1,FOXO1,FOXP1,FYN,GATA3,GPR183,HNRNPL,IL7R,ITK,LAT,LCK,NFATC2,NOG,RASGRP1,RORA,SEPT9,STAT4,TCF7,ZAP70	25
Cellular Function and Maintenance	cellular homeostasis	6.04E-06	Decreased	-3.041	AQP3,BCL11B,BCL2,BNIP3,CCR7,CD2,CD247,CD27,CD3D,CD47,CD6,CD8A,EOMES,ETS1,FOXO1,FOXP1,FYN,GATA3,GNLY,GPR18,GPR183,GZMK,HNRNPL,IGHM,IL7R,ITK,LAT,LCK,MS4A1,MYC,NFATC2,NOG,PRKCA,PRKCH,PRKCQ,RASGRP1,RORA,SEPT9,SNCA,STAT4,TBC1D4,TCF7,TCL1A,TPD52,ZAP70	45
Cellular Growth and Proliferation	proliferation of cells	5.38E-04	Decreased	-2.758	ADAM28,ADARB1,ANAPC5,ANK3,ASNS,ATM,BCL11B,BCL2,BIRC3,BNIP3,CAMK4,CCND2,CCR7,CD160,CD2,CD247,CD27,CD47,CD6,CD72,CD81,CD8A,CDC14A,DDX17,ETS1,FCRL3,FECH,FOXO1,FOXP1,FYN,GAS5,GATA3,GLTSCR2,GNLY,GPR183,GZMK,HSP90AB1,IGHM,IL6ST,IL7R,IMPDH2,INPP4B,ITK,ITPR1,KANK2,KAT6B,KLRC4-KLRK1/KLRK1,KMT2A,KRIT1,LCK,LEF1,LY9,MAFF,MAP3K4,MDM4,MLLT3,MS4A1,MYC,NAE1,NFATC2,NFATC3,NOG,NPM1,PEBP1,PPP1R16B,PRKCA,PRKCH,PRKCQ…	98
Cellular Growth and Proliferation, Hematological System Development and Function, Tissue Development	generation of lymphocytes	8.40E-04	Decreased	-2.213	BLK,EBF1,GATA3,IL7R,RORA,STAT4	6
Cellular Growth and Proliferation, Tissue Development	generation of cells	1.67E-02	Decreased	-2.425	BLK,EBF1,GATA3,IL7R,MYC,RORA,STAT4	7
Cellular Movement, Hematological System Development and Function, Immune Cell Trafficking	Lymphocyte migration	6.89E-05	Decreased	-2.029	CCR7,CD2,CD247,CD47,CD81,FOXO1,FYN,GATA3,GNLY,GPR183,HNRNPL,ITK,LCK,RASGRP1,ZAP70	15
Embryonic Development, Organ Development, Organismal Development	development of lymphatic system	7.76E-03	Decreased	-2.000	BCL11B,CCR7,IL6ST,IL7R,PAX5,TCF7	6
Free Radical Scavenging	synthesis of reactive oxygen species	1.46E-02	Decreased	-2.123	AHSP,BCL2,BNIP3,CD47,ETS1,FOXO1,GZMH,GZMK,HSP90AB1,LAT,LCK,MS4A1,PRKCA,PRKCQ,SNCA,ZAP70	16
Gene Expression	transcription	1.09E-06	Decreased	-3.271	ANK3,ATM,AUTS2,BACH2,BCL11A,BCL11B,BCL2,BLNK,CAMK4,CD3D,CD81,CXXC5,DDX17,EOMES,ETS1,FOXO1,FOXP1,GATA3,GPR183,GTF3A,IFI27,IKBKAP,IKZF3,IL6ST,KANK2,KAT6B,KLF12,KMT2A,LAT,LCK,LEF1,LY9,MAFF,MDM4,MPHOSPH8,MYBL1,MYC,NAE1,NFATC2,NFATC3,NPM1,NR1D2,PAX5,PEBP1,POU2AF1,PRKCA,PRKCQ,RASGRP1,RORA,RPAIN,RUNX3,SATB1,SFPQ,SIN3A,SKAP1,SMYD2,SNCA,STAT4,TCF7,TGFBR3,TNFRSF25,TRAF5,TXK,UBE2I,ZAP70,ZBTB4,ZFP90,ZNF91	68
Gene Expression	transactivation	1.56E-02	Decreased	-2.648	BCL2,CD6,ETS1,FOXO1,GATA3,KMT2A,LCK,LEF1,MDM4,MYBL1,MYC,MYCBP2,NFATC2,NPM1,POU2AF1,PRKCQ,RORA,SF1,TCF7,UBE2I,ZAP70	21
Gene Expression	transcription of RNA	2.66E-07	Decreased	-3.139	ATM,AUTS2,BACH2,BCL11A,BCL11B,BCL2,BLNK,CAMK4,CD3D,CD81,CXXC5,DDX17,EOMES,ETS1,FOXO1,FOXP1,GATA3,GPR183,GTF3A,IFI27,IKBKAP,IKZF3,IL6ST,KANK2,KAT6B,KLF12,KMT2A,LAT,LCK,LEF1,LY9,MAFF,MDM4,MPHOSPH8,MYBL1,MYC,NAE1,NFATC2,NFATC3,NPM1,NR1D2,PAX5,PEBP1,POU2AF1,PRKCA,PRKCQ,RASGRP1,RORA,RPAIN,RUNX3,SATB1,SFPQ,SIN3A,SKAP1,SMYD2,SNCA,STAT4,TCF7,TGFBR3,TNFRSF25,TRAF5,TXK,UBE2I,ZAP70,ZBTB4,ZFP90,ZNF91	67
Gene Expression	expression of RNA	7.06E-07	Decreased	-3.114	ANK3,ATM,AUTS2,BACH2,BCL11A,BCL11B,BCL2,BLNK,CAMK4,CD3D,CD47,CD81,CXXC5,DDX17,EIF3L,EOMES,ETS1,FOXO1,FOXP1,GATA3,GPR183,GTF3A,IFI27,IKBKAP,IKZF3,IL6ST,KANK2,KAT6B,KLF12,KMT2A,LAT,LCK,LEF1,LY9,MAFF,MDM4,MPHOSPH8,MYBL1,MYC,NAE1,NFATC2,NFATC3,NPM1,NR1D2,PAX5,PEBP1,POU2AF1,PRKCA,PRKCQ,RASGRP1,RBM4,RORA,RPAIN,RPS4X,RUNX3,SATB1,SFPQ,SIN3A,SKAP1,SMYD2,SNCA,STAT4,TCF7,TGFBR3,TNFRSF25,TRAF5,TXK,UBE2I,ZAP7…	72
Gene Expression	activation of DNA endogenous promoter	7.43E-05	Decreased	-2.277	AUTS2,BCL11A,BCL11B,CD3D,CD81,CXXC5,DDX17,EOMES,ETS1,FOXO1,GATA3,IFI27,IKBKAP,IKZF3,KANK2,KLF12,KMT2A,LEF1,MAFF,MDM4,MYBL1,MYC,NFATC3,PAX5,POU2AF1,RORA,RUNX3,SATB1,SFPQ,SIN3A,SKAP1,SMYD2,SNCA,TCF7,TXK,UBE2I,ZBTB4	37
Hematological System Development and Function, Tissue Morphology	quantity of lymphocytes	6.97E-03	Decreased	-2.156	BCL2,GATA3,IGHM,LCK,NOG,ZAP70	6
Infectious Diseases	infection of epithelial cell lines	3.93E-03	Decreased	-3.588	BCL11A,BLK,CEP68,HNRNPH1,PPM1K,PRKCA,PRKCH,RPL10A,RPL18,RPL5,SNRPA1,TMEM63A,TTC3,UBASH3A	14
Infectious Diseases	Viral Infection	4.42E-03	Decreased	-4.166	ARL4C,ATM,BCL11A,BCL2,BIRC3,BLK,CBLB,CCR7,CD247,CD81,CD8A,CEP68,DDX17,EIF3L,FBL,FBXO21,FYN,GLTSCR2,GLYR1,HEMGN,HNRNPH1,HSP90AB1,IFI27,IMPDH2,ITK,ITLN1,LCK,LEF1,MDN1,MYC,NOP56,NPM1,P2RY10,PCSK7,PDE7A,PPM1K,PRKCA,PRKCH,RHOH,RPL10A,RPL18,RPL5,RPS20,SFPQ,SLAMF1,SNRPA1,SPTBN1,ST6GAL1,STAT4,TMC8,TMEM63A,TTC3,UBASH3A,XK,ZAP70	55
Infectious Diseases	infection of kidney cell lines	5.13E-03	Decreased	-3.588	BCL11A,BLK,CEP68,HNRNPH1,PPM1K,PRKCA,PRKCH,RPL10A,RPL18,RPL5,SNRPA1,TMEM63A,TTC3,UBASH3A	14
Infectious Diseases, Organismal Injury and Abnormalities	infection of embryonic cell lines	3.82E-03	Decreased	-3.588	BCL11A,BLK,CEP68,HNRNPH1,PPM1K,PRKCA,PRKCH,RPL10A,RPL18,RPL5,SNRPA1,TMEM63A,TTC3,UBASH3A	14
Post-Translational Modification	phosphorylation of protein	2.11E-04	Decreased	-2.756	AAK1,ATM,CAMK4,CCND2,CD2,CD247,CD47,CD81,CD8A,DYRK2,FYN,IGHM,IKBKAP,ITLN1,LCK,PASK,PRKCA,PRKCH,PRKCQ,RASGRP1,RHOH,RUNX3,TNIK,TXK,ZAP70	25
